# Supplementary material for: The effect of mindfulness-based Tai Chi Chuan on mobile phone addiction among male college students is associated with executive functions
Source: PLoS One. 2025 May 8;20(5):e0314211. doi: 10.1371/journal.pone.0314211 (PMC12061109; doi:10.1371/journal.pone.0314211)
Supplement: S4 Data — (XLSX) [file pone.0314211.s004.xlsx]

## Sheet: 最终版数据
序号	组别	年	前成瘾指数	后成瘾指数	△成瘾指数	前正念注意	后正念注意	△正念注意	Q抑制功能正确率1	H抑制功能正确率1	△抑制功能正确率1	Q抑制功能反应时1	H抑制功能反应时1	△抑制功能反应时	Q刷新功能反应时	Q刷新功能正确率	H刷新功能反应时	H刷新功能正确率	△刷新功能反应时	△刷新功能正确率	Q转换反应时	Q转换正确率	H转换反应时	H转换正确率	△转换反应时	△转换正确率
1	1	2003	73	34	-39	38	43	5	0.9	1	0.1	5.08	-9.97	-15.05	1123.91	0.57	995.09	0.78	-128.82	0.21	428.81	0.7917	190.395	0.8906	-238.41	0.1
2	1	2002	95	19	-76	43	66	23	0.95	1	0.05	28.04	0.85	-27.19	1239.87	0.74	1043.57	0.83	-196.3	0.09	435.715	0.8346	440.08	0.9609	4.36	0.13
3	1	2004	55	16	-39	15	46	31	0.86	0.96	0.1	0.29	-15.48	-15.77	1082.26	0.78	1090.96	0.91	8.7	0.13	334.625	0.9766	336.27	0.9844	1.64	0
4	1	2003	29	26	-3	20	36	16	0.98	0.99	0.01	16.1	12.29	-3.81	1219.87	0.87	1146.61	0.78	-73.26	-0.09	337.425	0.9688	360.895	0.9453	23.47	-0.02
5	1	2003	59	57	-2	42	48	6	0.95	0.96	0.01	-5.15	-10.02	-4.87	1055.61	0.91	1070.13	0.78	14.52	-0.13	264.695	0.9609	120.22	0.9688	-144.48	0.01
6	1	2002	52	49	-3	35	46	11	0.98	0.99	0.01	0.38	-4.42	-4.8	960.52	1	1001.96	1	41.44	0	299.735	0.9844	299.745	0.9844	0.01	0
7	1	2003	57	24	-33	46	46	0	0.89	0.99	0.1	0.65	-8.63	-9.28	1343.65	0.43	1039.04	0.96	-304.61	0.53	300.56	0.9609	244.75	0.9141	-55.81	-0.05
8	1	2003	52	24	-28	32	35	3	0.87	0.97	0.1	16.92	-1.04	-17.96	1314.26	0.78	1152.13	0.96	-162.13	0.18	354.735	0.9531	218.195	0.9609	-136.54	0.01
9	1	2001	65	44	-21	32	47	15	0.89	0.99	0.1	9.21	-5.77	-14.98	977.22	1	976.65	1	-0.57	0	264.95	0.9844	225.465	0.9688	-39.48	-0.01
10	1	2002	52	40	-12	37	35	-2	0.96	1	0.04	16.4	1	-15.4	1304.52	0.7	1061.74	1	-242.78	0.3	335.995	0.9219	377.485	0.9922	41.49	0.07
11	1	2001	31	58	27	49	42	-7	1	0.95	-0.05	0.4	2.4	2	0	0	1132.52	0.78	1132.52	0.78	0	0	262.015	0.9531	262.02	0.95
12	1	2002	96	70	-26	15	39	24	0.86	0.96	0.1	22.44	4.21	-18.23	1458.61	0.7	1311.7	0.83	-146.91	0.13	399.06	0.9219	328.125	0.9453	-70.93	0.03
13	1	2003	51	61	10	53	42	-11	1	1	0	0	-13.04	-13.04	920.22	1	1130.65	0.87	210.43	-0.13	274.59	0.9688	378.595	0.9688	104.01	0
14	1	2002	75	30	-45	34	55	21	0.88	0.98	0.1	13.04	-2.83	-15.87	1143.91	0.83	1261.22	0.52	117.31	-0.31	350.51	0.9766	286.185	0.9063	-64.32	-0.07
15	1	2003	43	35	-8	39	49	10	0.88	0.9	0.02	3.96	-8.13	-12.09	1049.17	0.91	819.96	0.96	-229.21	0.05	165.27	0.9844	231.875	0.9063	66.61	-0.07
16	1	2003	56	53	-3	44	45	1	0.97	0.98	0.01	0.94	-13.31	-14.25	1142.96	0.87	1098.7	0.83	-44.26	-0.04	285.905	0.9531	243.67	0.9141	-42.24	-0.04
17	1	2002	83	59	-24	41	40	-1	0.88	0.98	0.1	40.73	21.71	-19.02	1218.65	0.74	1059	0.91	-159.65	0.17	267.16	0.9844	302.525	0.9531	35.37	-0.03
18	1	2003	56	59	3	30	37	7	0.98	0.99	0.01	2.54	-14.04	-16.58	1556.78	0.7	1294.7	0.7	-262.08	0	396.185	0.9922	321.25	0.9531	-74.94	-0.04
19	1	2003	86	64	-22	53	55	2	0.87	0.97	0.1	10.71	-5.33	-16.04	1274.35	0.65	1155.78	0.87	-118.57	0.22	355.125	0.9375	230.235	0.9291	-124.89	-0.01
20	1	2003	45	30	-15	30	30	0	0.97	0.99	0.02	5.25	-11.25	-16.5	1373.17	0.74	1339	0.74	-34.17	0	334.7	0.9688	220.74	0.9688	-113.96	0
21	1	2002	49	40	-9	31	28	-3	0.93	0.98	0.05	7.44	-5.63	-13.07	1164	0.87	1295.96	0.78	131.96	-0.09	372.835	0.9375	211.645	0.9922	-161.19	0.05
22	1	2004	40	27	-13	32	26	-6	0.79	0.98	0.19	7.58	-7.58	-15.16	1068.35	0.96	610.17	1	-458.18	0.04	377.63	0.9766	264.405	0.9297	-113.22	-0.05
23	1	2004	53	48	-5	29	39	10	0.99	1	0.01	3.96	-1.21	-5.17	1282.35	0.7	1128.35	0.91	-154	0.21	409.035	0.9375	281.455	0.9688	-127.58	0.03
24	1	2002	69	40	-29	42	54	12	0.95	1	0.05	32.19	16.38	-15.81	1376.13	0.52	1463.22	0.65	87.09	0.13	324.785	0.9375	219.19	0.9219	-105.6	-0.02
25	1	2003	69	66	-3	53	51	-2	0.95	0.97	0.02	16.31	11.92	-4.39	1367.3	0.7	1208.35	0.74	-158.95	0.04	305.25	0.9766	291.645	0.9766	-13.6	0
26	1	2001	53	51	-2	42	48	6	0.99	1	0.01	13.13	11.42	-1.71	1221.57	0.78	1238.78	0.78	17.21	0	195.015	1	306.33	0.9844	111.31	-0.02
27	1	2001	53	56	3	33	36	3	0.91	0.95	0.04	12.77	15.19	2.42	1030.26	0.91	1022.7	0.96	-7.56	0.05	234.985	0.9219	215.36	0.8984	-19.63	-0.02
28	1	2002	69	65	-4	60	54	-6	0.98	0.97	-0.01	1.56	-1.67	-3.23	1416.04	0.57	1253.52	0.87	-162.52	0.3	463.625	0.9609	392.105	0.9609	-71.52	0
29	1	2002	63	48	-15	42	49	7	0.99	0.99	0	13.56	1.33	-12.23	1204.13	0.83	1225.74	1	21.61	0.17	209.41	0.9453	349.005	0.9609	139.6	0.01
30	1	2004	80	73	-7	50	41	-9	0.97	0.98	0.01	20.17	14.5	-5.67	772.04	0.96	562.52	0.96	-209.52	0	367.5	0.9844	241.655	0.9453	-125.84	-0.03
31	1	2002	26	16	-10	31	39	8	0.98	0.99	0.01	18.38	8.83	-9.55	1001.17	0.91	677.74	0.96	-323.43	0.05	167.39	0.9375	220.755	0.9531	53.37	0.01
32	1	2003	21	49	28	45	41	-4	0.97	0.96	-0.01	15.15	16.63	1.48	1377.35	0.74	1393.7	0.96	16.35	0.22	312.16	0.9609	402.16	0.9922	90	0.03
33	1	2002	91	90	-1	60	56	-4	0.93	0.99	0.06	7.35	7.52	0.17	1169	0.78	892	0.83	-277	0.05	296.42	0.9609	274.42	0.9844	-22	0.02
34	2	2003	64	67	3	44	50	6	0.99	0.95	-0.04	4.27	16.9	12.63	920.5	0.77	1136.92	0.52	216.42	-0.25	308.66	0.92	190.54	0.85	-118.12	-0.07
35	2	2002	56	46	-10	45	41	-4	0.96	0.95	-0.01	1.52	-15.72	-17.24	1077.32	0.88	1228.23	0.8	150.91	-0.08	308.66	0.72	365.1	0.68	56.44	-0.04
36	2	2004	91	50	-41	25	35	10	1	0.95	-0.05	17.79	3.93	-13.86	1193.99	0.91	1748.14	1.09	554.15	0.18	541.8	0.97	364.79	1	-177.01	0.03
37	2	2003	49	71	22	37	45	8	0.91	0.97	0.06	11.05	2.61	-8.44	1182.16	0.85	1071.31	0.81	-110.85	-0.04	107	0.69	225.32	1	118.32	0.31
38	2	2003	81	57	-24	48	33	-15	0.83	0.91	0.08	11.5	1.89	-9.61	1101.66	0.64	984.1	0.19	-117.56	-0.45	397.84	0.36	364.62	1	-33.22	0.64
39	2	2002	57	60	3	35	44	9	0.97	0.88	-0.09	15.2	14	-1.2	559.27	1	610.03	1.1	50.76	0.1	220.4	0.91	379.06	1	158.66	0.09
40	2	2003	75	75	0	37	33	-4	0.99	0.96	-0.03	15.56	13.06	-2.5	1165.86	0.81	1092.55	1.05	-73.31	0.24	308.66	1	393.35	0.9	84.69	-0.1
41	2	2003	82	27	-55	21	29	8	0.9	0.92	0.02	20.39	17.66	-2.73	1502.25	0.62	1224.12	0.85	-278.13	0.23	298.29	0.74	162.53	0.69	-135.76	-0.05
42	2	2001	64	44	-20	58	46	-12	1	0.97	-0.03	6.16	20.2	14.04	1262.22	0.89	937.07	0.64	-325.15	-0.25	318.37	0.9	239.34	0.92	-79.03	0.02
43	2	2002	56	35	-21	19	52	33	0.89	0.93	0.04	17.33	13.28	-4.05	1089.88	0.83	814.39	1.11	-275.49	0.28	299.54	1	385.68	1	86.14	0
44	2	2001	34	67	33	39	34	-5	1	0.93	-0.07	-5.87	1.87	7.74	1161.05	0.66	1628.04	0.73	466.99	0.07	308.66	0.69	294.24	0.67	-14.42	-0.02
45	2	2002	63	60	-3	41	32	-9	0.89	1	0.11	15.07	16.14	1.07	588.46	1.07	1478.67	0.6	890.21	-0.47	350.48	0.7	259.66	0.62	-90.82	-0.08
46	2	2003	67	95	28	32	34	2	0.82	0.97	0.15	23.07	21.73	-1.34	1045.38	0.89	1679.84	0.63	634.46	-0.26	180.3	1	466.73	1	286.43	0
47	2	2002	66	67	1	34	47	13	1	0.96	-0.04	17.71	3.4	-14.31	986.84	0.83	861.37	1.29	-125.47	0.46	383.23	0.91	453.93	0.78	70.7	-0.13
48	2	2003	92	55	-37	41	27	-14	0.95	0.83	-0.12	17.86	-16.28	-34.14	1063.26	0.63	983.69	0.8	-79.57	0.17	536.99	0.07	279.91	1	-257.08	0.93
49	2	2003	34	92	58	45	33	-12	0.88	0.93	0.05	15.75	13.09	-2.66	1203.56	0.75	967.34	0.42	-236.22	-0.33	206.56	0.82	280.77	0.81	74.21	-0.01
50	2	2002	20	53	33	34	25	-9	1	0.98	-0.02	5.3	11.31	6.01	1410.22	0.7	1334.16	0.78	-76.06	0.08	308.66	0.75	325.68	1	17.02	0.25
51	2	2003	47	26	-21	42	35	-7	0.91	0.98	0.07	5.63	14.81	9.18	1160.92	0.7	935.68	1.05	-225.24	0.35	238.79	1	481.67	0.85	242.88	-0.15
52	2	2003	38	73	35	20	31	11	0.99	0.98	-0.01	18.53	-1.47	-20	1360.61	0.89	1373.53	1.08	12.92	0.19	282.48	0.97	449.51	0.74	167.03	-0.23
53	2	2003	72	56	-16	24	27	3	1	0.93	-0.07	3.25	22.4	19.15	694.09	0.91	986.76	0.32	292.67	-0.59	209.67	1	280.59	1	70.92	0
54	2	2002	49	57	8	42	34	-8	0.96	0.97	0.01	27.21	18.01	-9.2	1710.58	0.43	1539.4	1.11	-171.18	0.68	208.37	1	487.79	0.92	279.42	-0.08
55	2	2004	39	62	23	32	56	24	0.97	1	0.03	12.85	11.34	-1.51	1370.59	0.9	757.66	0.24	-612.93	-0.66	398.41	1	233.01	1	-165.4	0
56	2	2004	85	55	-30	28	43	15	0.86	0.91	0.05	19.91	4.35	-15.56	1360.49	0.72	1011.37	1.05	-349.12	0.33	338.09	1	240.5	1	-97.59	0
57	2	2002	51	49	-2	51	27	-24	1	0.94	-0.06	25.93	24.18	-1.75	1305.92	0.73	1388.26	0.95	82.34	0.22	399.44	1	194.76	0.8	-204.68	-0.2
58	2	2003	48	65	17	35	34	-1	0.95	0.98	0.03	-1.6	6.19	7.79	1546.04	0.52	1007.69	0.27	-538.35	-0.25	257.03	1	239.29	0.78	-17.74	-0.22
59	2	2001	68	45	-23	28	57	29	0.84	0.92	0.08	12.85	6.25	-6.6	1557.39	0.52	1297.61	1.19	-259.78	0.67	327.66	0.82	229.22	0.68	-98.44	-0.14
60	2	2001	74	60	-14	42	37	-5	0.99	0.96	-0.03	10.06	17.98	7.92	909.37	0.94	1305.73	0.54	396.36	-0.4	238	1	331.22	0.76	93.22	-0.24
61	2	2002	43	32	-11	43	27	-16	0.99	0.99	0	12.85	15.91	3.06	1468.86	0.92	549.08	1.28	-919.78	0.36	526.25	1	213.29	0.99	-312.96	-0.01
62	2	2002	42	34	-8	38	37	-1	0.86	0.97	0.11	12.85	14.7	1.85	1223.88	0.69	975.56	0.92	-248.32	0.23	267.03	0.84	281.92	0.83	14.89	-0.01
63	2	2004	67	47	-20	28	33	5	1	0.95	-0.05	-2.25	14.5	16.75	869.68	0.88	1302.85	0.93	433.17	0.05	359.56	0.9	172.61	0.67	-186.95	-0.23
64	2	2002	48	52	4	44	40	-4	0.97	0.83	-0.14	12.86	-10.69	-23.55	978.11	0.71	861.7	0.69	-116.41	-0.02	206.45	1	277.05	0.76	70.6	-0.24
65	2	2003	98	65	-33	26	29	3	0.97	0.96	-0.01	29.43	18.76	-10.67	1351.07	0.88	806.99	0.96	-544.08	0.08	289.94	1	208.89	1	-81.05	0
66	2	2002	44	67	23	46	38	-8	1	1	0	14.12	-0.97	-15.09	928.96	0.71	1638.44	0.45	709.48	-0.26	254.35	1	334.36	1	80.01	0
